# Supplementary material for: Influence of Post-Translational Modifications on Protein Identification in Database Searches
Source: ACS Omega. 2021 Mar 15;6(11):7469–77. doi: 10.1021/acsomega.0c05997 (PMC7992065; doi:10.1021/acsomega.0c05997)
Supplement: Supplementary file 1 — ao0c05997_si_001.xlsx [file ao0c05997_si_001.xlsx]

## Sheet: Title page
		Supporting Information
		Influence of post-translational modifications on protein identification in database searches
		Fanni Bugyi1,2, Dániel Szabó1,2, Győző Szabó1,3, Ágnes Révész1, Veronika F.S. Pape4, Eszter Soltész-Katona4,5, Eszter Tóth1,6, Orsolya Kovács4,7, Tamás Langó6, Károly Vékey1, László Drahos1 *
		1 Institute of Organic Chemistry, Research Centre for Natural Sciences, Magyar Tudósok krt 2., H-1117 Budapest, Hungary
		2 Hevesy György PhD School of Chemistry, Eötvös Loránd University, Pázmány Péter sétány 1/A, H-1117 Budapest, Hungary
		3 Faculty of Informatics, Eötvös Loránd University, Pázmány Péter sétány 1/C, H-1117 Budapest, Hungary
		4 Department of Physiology, Faculty of Medicine, Semmelweis University, Tűzoltó utca 37-47, H-1094 Budapest, Hungary
		5 ELKH supported research groups, Gellérthegy u. 30-32. H-1016 Budapest, Hungary
		6 Institute of Enzymology, Research Centre for Natural Sciences, Magyar Tudósok krt 2., H-1117 Budapest, Hungary
		7 Department of Genetics, Cell- and Immunobiology, Semmelweis University, Nagyvárad tér 4, H-1089 Budapest, Hungary

## Sheet: Figure S1
Figure S1: The correlation between the number of considered modifications and the change in the number of identified peptides in the case of MASCOT with (red dots) and without (green dots) Percolator, and MaxQuant (blue dots).

## Sheet: Table S1
Table S1: Search parameters for creating the focused database for Search-series 1
Sample	Sample 1
Database	20417 sequences, Homo sapiens (HUMAN) PDB, Swiss-Prot, UniProt, Downloaded in February 2019 [1]
Mass accuracy-precursor ions (ppm)	10
Mass accuracy-fragmens ions (ppm)	20
Common max	1
Rare max	1
Modifications list	Carbamidomethyl / +57.021464 @ N-term, H, K Dicarbamidomethyl / +114.042927 @ N-term Acetyl / +42.010565 @ Protein N-term
[1]: https://www.uniprot.org/proteomes/UP000005640

## Sheet: Table S2
Table S2: Search parameters for Search-series 1-6. The investigated PTMs are marked with red, PTMs that were always considered in the searches are marked with black.
	Search-series 1	Search-series 2	Search-series 3	Search-series 4	Search-series 5	Search-series 6
Sample	Sample 1		Sample 2	Sample 3	Sample 4	Sample 5
Database	1435 sequences, focused (creation of this focused database is shown in sheet 'focused')		8300 sequences, focused with decoys (created from: 20404 sequences, Homo sapiens (HUMAN) PDB, Swiss-Prot, UniProt, Downloaded in March 2019 [1])	20417 sequences, Homo sapiens (HUMAN) PDB, Swiss-Prot, UniProt, Downloaded in June 2019 [1]	20237 sequences, Homo sapiens (HUMAN) PDB, Swiss-Prot, UniProt, Downloaded in October 2017 [1]	20013ps + 1018tr sequences, Homo sapiens (HUMAN) PDB, UniProtKB, Downloaded in November 2016 [1]
Mass accuracy-precursor ions (ppm)	10		20	20	5	10										.
Mass accuracy-fragmens ions (ppm)	20		50	20	10	20
Common max	2		1	1	1	1
Rare max	1		1	1	1	1
Modifications list (Investigated PTMs are marked with red, and PTMs which are marked with black were considered in every search in the search-series.)	Carbamidomethyl / +57.021464 @ C | fixed Dicarbamidomethyl / +114.042927 @ N-term Acetyl / +42.010565 @ NTerm, Protein NTerm Glu->pyro-Glu / -18.010565 @ NTerm E Carbamyl / +43.005814 @ NTerm, K Oxidation / +15.994915 @ M Crotonyl / +68.026215 @ K Amidated / -0.984016 @ CTerm HydroxymethylOP / +108.021129 @ K Nethylmaleimide / +125.047679 @ N-term, K, N, C Nethylmaleimidehydrolysis / +143.058243 …	Carbamidomethyl / +57.021464 @ C | fixed Delta:H(2)C(3)O(1) / +54.010565 @ K, R Piperidine / +68.062600 @ NTerm, K Methylphosphonate / +77.987066 @ S, T, Y Trp->Oxolactone / +13.979265 @ W Label:13C(5)15N(1) / +6.013809 @ E, M, P, V Label:13C(6)15N(1) / +7.017164 @ I, L Label:13C(6)+Acetyl / +48.030694 @ K Label:13C(6)+Dimethyl / +34.051429 @ K Label:13C(6)15N(4)+Methyl / +24.023919 @ R Label:13C…	Carbamidomethyl / +57.021464 @ C | fixed Oxidation / +15.994915 @ M Gln->pyro-Glu / -17.026549 @ N-Term Q Glu->pyro-Glu / -18.010565 @ N-Term E Ammonia-loss / -17.026549 @ N-Term C Acetyl / +42.010565 @ Protein N-term	Carbamidomethyl / +57.021464 @ C | fixed Oxidation / +15.994915 @ M Gln->pyro-Glu / -17.026549 @ N-Term Q Glu->pyro-Glu / -18.010565 @ N-Term E Ammonia-loss / -17.026549 @ N-Term C Acetyl / +42.010565 @ Protein N-term Oxidation / +15.994915 @ P	Carbamidomethyl / +57.021464 @ C | fixed Oxidation / +15.994915 @ M Oxidation / +15.994915 @ H, W Gln->pyro-Glu / -17.026549 @ N-Term Q Glu->pyro-Glu / -18.010565 @ N-Term E Ammonia-loss / -17.026549 @ N-Term C Acetyl / +42.010565 @ Protein N-term Delta:H(2)C(2) / +26.015650 @ N-term, H, K	Carbamidomethyl / +57.021464 @ C | fixed Dioxidation / +31.989829 @ W Deamidated / +0.984016 @ N, Q Gln->pyro-Glu / -17.026549 @ N-Term Q Glu->pyro-Glu / -18.010565 @ N-Term E Ammonia-loss / -17.026549 @ N-Term C Acetyl / +42.010565 @ Protein N-term +59.019355 @ Protein C-term,D,E +116.040819 @ Protein C-term,D,E
[1]: https://www.uniprot.org/proteomes/UP000005640

## Sheet: Table S3
Table S3: MASCOT and MaxQuant searches. The considered PTMs are indicated by X.
Variable Modifications	Search1	Search2	Search3	Search4	Search5	Search6	Search7	Search8	Search9	Search10	Search11	Search12	Search13	Search14	Search15	Search16	Search17	Search18	Search19	Search20	Search21
Dicarbamidomethyl (N-term)	X
Acetyl (N-term)		X										X	X	X	X	X	X
Glu->pyro-Glu (N-term)			X
Carbamyl (N-term) & Carbamyl (K)				X											X	X	X	X	X	X
Oxidation (M)					X
Crotonyl (K)						X											X	X		X	X
Amidated (C-term)							X									X		X	X		X
HydroxymethylOP (K)								X
Nethylmaleimide (N-term) & Nethylmaleimide (KCN)									X		X	X	X
Nethylmaleimide+water (N-term) & Nethylmaleimide+water (KHC)										X	X	X		X
